# Supplementary material for: Effect of DAPAgliflozin on Myocardial Fibrosis and Ventricular Function in Patients with ST-Segment Elevation Myocardial Infarction—DAPA-STEMI Trial
Source: J Cardiovasc Dev Dis. 2025 Jun 11;12(6):220. doi: 10.3390/jcdd12060220 (PMC12194218; doi:10.3390/jcdd12060220)
Supplement: Supplementary file 1 [file jcdd-12-00220-s001.zip]

Archive with 1 entries (1 files):
- jcdd-3644812-supplementary.pdf
